# Supplementary material for: Pain Resilience Therapy vs. Pain Neuroscience Education for Adults with Chronic Low Back Pain: Secondary Analysis of Data from a Randomized Controlled Trial of Risk and Resilience Factors
Source: Healthcare (Basel). 2026 Jul 1;14(13):1940. doi: 10.3390/healthcare14131940 (PMC13362344; doi:10.3390/healthcare14131940)
Supplement: Supplementary file 1 [file healthcare-14-01940-s001.zip]

Archive with 1 entries (1 files):
- healthcare-4326615-supplementary.pdf
